# Supplementary material for: Case report: Fetal cervical immature teratoma and copy number variations
Source: Front Oncol. 2022 Aug 15;12:843268. doi: 10.3389/fonc.2022.843268 (PMC9423720; doi:10.3389/fonc.2022.843268)
Supplement: Supplementary file 2 [file Table_2.xlsx]

## Sheet: Sheet1
grch37:14:68394218-75595959
serial number	Name	Location	OMIM / Morbid
1	ABCD4	14:74285269-74303055	OMIM / Morbid
2	ACOT1	14:73537143-73543796	OMIM
3	ACOT2	14:73567620-73575658	OMIM
4	ACOT4	14:73591873-73595766	OMIM
5	ACOT6	14:73610945-73619888	OMIM
6	ACTN1	14:68874128-68979440	OMIM / Morbid
7	ACTN1-DT	14:68979682-68987463	-
8	ACYP1	14:75053237-75069483	OMIM
9	ADAM20	14:70522358-70535015	OMIM
10	ADAM20P1	14:70453541-70483775	-
11	ADAM21	14:70417107-70460427	OMIM
12	ADAM21P1	14:70245491-70247801	-
13	ALDH6A1	14:74056847-74084492	OMIM / Morbid
14	AREL1	14:74653437-74713117	OMIM
15	BANF1P1	14:68936602-68936864	-
16	BBOF1	14:74019349-74082863	-
17	BLZF2P	14:68867857-68869951	-
18	CCDC177	14:69569799-69574871	-
19	COQ6	14:73949926-73963670	OMIM / Morbid
20	COX16	14:70325081-70416984	OMIM / Morbid
21	DCAF4	14:72926377-72959703	OMIM
22	DCAF5	14:69050881-69153150	OMIM
23	DDX18P1	14:69083398-69085389	-
24	DLST	14:74881891-74903743	OMIM / Morbid
25	DNAL1	14:73644875-73703732	OMIM / Morbid
26	DPF3	14:72609034-72894101	OMIM
27	EIF2B2	14:75002921-75012366	OMIM / Morbid
28	ENTPD5	14:73958010-74019399	OMIM
29	ERH	14:69380128-69398299	OMIM
30	EXD2	14:69191498-69244020	OMIM
31	FAM161B	14:73931501-73950414	-
32	FCF1	14:74713144-74738620	-
33	GALNT16	14:69259277-69357033	OMIM
34	GALNT16-AS1	14:69183017-69214092	-
35	GTF3AP2	14:71044375-71044640	-
36	HEATR4	14:73478484-73558947	-
37	HIF1AP1	14:75116426-75116600	-
38	HMGN1P3	14:68887785-68888084	-
39	ISCA2	14:74493756-74497106	OMIM / Morbid
40	KRT18P7	14:70594552-70595770	-
41	LIN52	14:74084956-74201493	-
42	LINC01269	14:70698698-70712153	-
43	LINC02274	14:73822559-73830135	-
44	LTBP2	14:74498183-74612378	OMIM / Morbid
45	MAGOH3P	14:68861762-68862525	-
46	MAP3K9	14:70722526-70809534	OMIM
47	MAP3K9-DT	14:70809841-70815994	-
48	MED6	14:70581257-70600690	OMIM
49	MIDEAS	14:73715122-73790285	-
50	MIR4505	14:73758747-73758819	-
51	MIR4709	14:74480133-74480204	-
52	MIR7843	14:72516820-72516898	-
53	MLH3	14:75013769-75051532	OMIM / Morbid
54	NDUFB8P1	14:73631475-73632019	-
55	NEK9	14:75079353-75127344	OMIM / Morbid
56	NPC2	14:74476192-74494177	OMIM / Morbid
57	NT5CP1	14:73571159-73571667	-
58	NT5CP2	14:73539221-73539781	-
59	NUMB	14:73275107-73458617	OMIM
60	PAPLN	14:73237497-73274640	OMIM
61	PAPLN-AS1	14:73242651-73245979	-
62	PCNX1	14:70907405-71115382	OMIM
63	PGF	14:74941834-74955626	OMIM
64	PLEKHD1	14:69484692-69531551	-
65	PNMA1	14:73711783-73714384	OMIM
66	PPIAP6	14:68421698-68422196	-
67	PROX2	14:74852871-74876154	OMIM
68	PSEN1	14:73136418-73223691	OMIM / Morbid
69	PTGR2	14:73851831-73885726	OMIM
70	PTTG4P	14:71085482-71085833	-
71	RAD51B	14:67819779-68730218	OMIM
72	RAP1AP	14:74482985-74483435	-
73	RBM25	14:73058532-73123899	OMIM
74	RBM25-AS1	14:73057925-73059415	-
75	RGS6	14:71932429-72566530	OMIM
76	RIOX1	14:73490933-73493394	OMIM
77	RN7SL108P	14:68236243-68236539	-
78	RN7SL530P	14:74174456-74174753	-
79	RN7SL586P	14:73040619-73040914	-
80	RN7SL683P	14:71448689-71448958	-
81	RN7SL706P	14:68149617-68149908	-
82	RN7SL77P	14:70610086-70610379	-
83	RNU2-51P	14:70360892-70361088	-
84	RNU6-240P	14:73659564-73659660	-
85	RNU6-419P	14:73246818-73246880	-
86	RNU6-659P	14:70496107-70496210	-
87	RNU6-689P	14:75020761-75020867	-
88	RNU6-921P	14:68735922-68736028	-
89	RPL12P7	14:68693090-68693583	-
90	RPL7AP6	14:69885340-69886140	-
91	RPS29P1	14:69023150-69023308	-
92	RPS2P2	14:74377818-74378418	-
93	RPS6KL1	14:74903951-74923302	-
94	SIPA1L1	14:71320449-71741229	OMIM
95	SIPA1L1-AS1	14:71292729-71321882	-
96	SLC10A1	14:69775416-69797241	OMIM / Morbid
97	SLC39A9	14:69398015-69462390	OMIM
98	SLC8A3	14:70044215-70189070	OMIM
99	SMOC1	14:69854131-70032366	OMIM / Morbid
100	SNORD56B	14:71398337-71398407	-
101	SRSF5	14:69726900-69772005	OMIM
102	SUB1P2	14:74305425-74306527	-
103	SUSD6	14:69611596-69715144	OMIM
104	SYNDIG1L	14:74405894-74426210	OMIM
105	SYNJ2BP	14:70366499-70417090	OMIM
106	SYNJ2BP-COX16	14:70326064-70417074	-
107	TTC9	14:70641916-70675366	OMIM
108	TTC9-DT	14:70608798-70641298	-
109	VRTN	14:74303069-74360008	-
110	VSX2	14:74239449-74262738	OMIM / Morbid
111	YLPM1	14:74763316-74859435	OMIM
112	ZC2HC1C	14:75064109-75119502	-
113	ZFP36L1	14:68787660-68796253	OMIM
114	ZFYVE1	14:72969451-73027131	OMIM
115	ZNF410	14:73886617-73932521	OMIM
